# Supplementary material for: Phycocyanin-Loaded Alginate-Based Hydrogel Synthesis and Characterization
Source: Mar Drugs. 2024 Sep 25;22(10):434. doi: 10.3390/md22100434 (PMC11509733; doi:10.3390/md22100434)
Supplement: Supplementary file 1 [file marinedrugs-22-00434-s001.zip]

Archive with 1 entries (1 files):
- marinedrugs-3227225-supplementary.pdf
